# Supplementary material for: Barriers and facilitators for treatment-seeking for mental health conditions and substance misuse: multi-perspective focus group study within the military
Source: BJPsych Open. 2020 Nov 25;6(6):e146. doi: 10.1192/bjo.2020.136 (PMC7745246; doi:10.1192/bjo.2020.136)
Supplement: Supplementary file 1 [file S2056472420001362sup001.zip]

Archive with 2 entries (2 files):
- bjo2000136_supplementarymaterial2_topiclist.docx
- BJO2000136_ supplementarymaterial1_COREQ_Checklist.pdf
